# Supplementary material for: An Integrated Proteomics and Bioinformatics Approach Reveals the Anti-inflammatory Mechanism of Carnosic Acid
Source: Front Pharmacol. 2018 Apr 16;9:370. doi: 10.3389/fphar.2018.00370 (PMC5911474; doi:10.3389/fphar.2018.00370)
Supplement: Supplementary file 2 [file Data_Sheet_1.XLSX]

## Sheet: CA-downregulated proteins
No.	Accession	Description	Gene name	# Aas	MW [kDa]	calc. pI	ΣCoverage
1	P99025	GTP cyclohydrolase 1 feedback regulatory protein	Gchfr	84	9.57777	6.26514	42.86
2	Q9CQW9	Interferon-induced transmembrane protein 3	Ifitm3	137	14.9446	7.40088	32.12
3	P01849	T-cell receptor alpha chain C region	Tcra	138	15.4846	4.75439	31.88
4	Q3TLH4	Protein PRRC2C	Prrc2c	2846	310.703	9.1001	30.43
5	Q9JLJ1	Selenoprotein K	Selk	94	10.6362	10.8579	29.79
6	Q7TT52	Protein phosphatase 1 regulatory subunit 14D	Ppp1r14d	146	16.8065	6.80029	28.08
7	Q8VCN6	CD99 antigen	Cd99	175	16.7723	5.32568	25.14
8	P12388	Plasminogen activator inhibitor 2	Serpinb2	415	46.2622	5.13525	24.58
9	Q9EPK6	Nucleotide exchange factor SIL1	Sil1	465	52.3971	5.2749	22.58
10	Q9CX53	Gem-associated protein 6	Gemin6	166	18.7384	5.24951	21.69
11	Q9CQ36	DNA polymerase epsilon subunit 4	Pole4	118	12.2323	4.91943	21.19
12	Q80U95	Ubiquitin-protein ligase E3C	Ube3c	1083	123.896	6.39209	20.41
13	Q9QY93	dCTP pyrophosphatase 1	Dctpp1	170	18.7834	5.03369	20
14	P61514	60S ribosomal protein L37a	Rpl37a	92	10.2685	10.4331	19.57
15	P58801	Receptor-interacting serine/threonine-protein kinase 2	Ripk2	539	60.3619	7.1958	19.29
16	P16045	Galectin-1	Lgals1	135	14.8562	5.49072	19.26
17	Q9QYY8	Spastin	Spast	614	66.415	9.68604	17.92
18	Q9CR25	Diphthamide biosynthesis protein 2	Dph2	489	52.3318	5.52881	17.18
19	P84089	Enhancer of rudimentary homolog	Erh	104	12.251	5.92236	16.35
20	O09005	Sphingolipid delta(4)-desaturase DES1	Degs1	323	38.2165	7.76709	15.79
21	Q9R1W5	Calcitonin gene-related peptide type 1 receptor	Calcrl	463	53.2297	6.7124	15.77
22	Q9D8V7	Signal peptidase complex catalytic subunit SEC11C	Sec11c	192	21.6465	9.23193	15.1
23	P62320	Small nuclear ribonucleoprotein Sm D3	Snrpd3	126	13.9073	10.3159	15.08
24	Q8CH19	CKT2	Csnka2ip	276	30.2155	9.31982	14.86
25	P62075	Mitochondrial import inner membrane translocase subunit Tim13	Timm13	95	10.4509	8.17725	14.74
26	Q9EP72	ER membrane protein complex subunit 7	Emc7	241	26.2934	9.23193	14.11
27	J3QQ10	Protein Gm7102	Gm7	178	19.5272	9.83252	14.04
28	Q8R2U6	Diphosphoinositol polyphosphate phosphohydrolase 2	Nudt4	179	20.1432	6.354	13.41
29	Q7TRQ1	Olfactory receptor 645	Olfr645	315	35.4742	9.02686	13.02
30	P26883	Peptidyl-prolyl cis-trans isomerase FKBP1A	Fkbp1a	108	11.9151	8.1626	12.96
31	Q3U276	Succinate dehydrogenase assembly factor 1, mitochondrial	Sdhaf1	118	13.1338	11.2388	12.71
32	Q9JKP7	DNA polymerase epsilon subunit 3	Pole3	145	16.6192	4.7417	12.41
33	Q7TR45	Olfactory receptor 153	Olfr1131	309	35.1309	8.1626	12.3
34	Q9D289	Trafficking protein particle complex subunit 6B	Trappc6b	158	17.9243	8.67529	12.03
35	P39689	Cyclin-dependent kinase inhibitor 1	Cdkn1a	159	17.7739	8.93896	11.95
36	P49769	Presenilin-1	Psen1	467	52.6061	5.37646	11.78
37	Q8VCQ3	Nuclear receptor-binding factor 2	Nrbf2	287	32.4807	5.75732	11.5
38	Q3V009	Transmembrane emp24 domain-containing protein 1	Tmed1	227	25.2467	4.50049	11.45
39	P26645	Myristoylated alanine-rich C-kinase substrate	Marcks	309	29.6438	4.33545	11
40	Q9CQT5	Proteasome maturation protein	Pomp	141	15.7561	5.49072	10.64
41	P08207	Protein S100-A10	S100a10	97	11.1785	6.771	10.31
42	Q8VG90	Olfactory receptor MOR162-1	Olfr983	315	35.0943	8.54346	10.16
43	Q9JJF9	Signal peptide peptidase-like 2A	Sppl2a	523	58.09	7.06396	10.13
44	A2AUS6	Protein Olfr1179	Olfr1179	307	35.1429	8.25049	10.1
45	P52787	Gastric intrinsic factor	Gif	417	45.468	5.40186	9.59
46	Q99KS2	Neugrin	Ngrn	293	32.4267	8.89502	9.56
47	P10749	Interleukin-1 beta	Il1b	269	30.9111	4.70361	9.29
48	Q9DB96	Neuroguidin	Ngdn	315	35.6368	9.5835	8.89
49	Q9CQ25	Mitotic-spindle organizing protein 2	Mzt2	159	16.5137	10.1841	8.81
50	O35228	Interleukin-27 subunit beta	Ebi3	228	25.3371	9.94971	8.77
51	Q9CZX9	ER membrane protein complex subunit 4	Emc4	183	20.1032	8.6167	8.74
52	Q6PD05	Zinc finger protein 821	Znf821	413	46.7982	6.80029	8.72
53	Q9D6K8	FUN14 domain-containing protein 2	Fundc2	151	16.5538	9.70068	8.61
54	Q9QXE2	DNA polymerase lambda	Poll	573	62.9031	8.00146	8.38
55	O70274	Protein tyrosine phosphatase type IVA 2	Ptp4a2	167	19.1148	8.36768	8.38
56	Q8R2Y8	Peptidyl-tRNA hydrolase 2, mitochondrial	Ptrh2	181	19.514	7.41553	8.29
57	P07759	Serine protease inhibitor A3K	Serpina3k	418	46.85	5.16064	8.13
58	Q80Y14	Glutaredoxin-related protein 5, mitochondrial	Glrx5	152	16.2824	6.55127	7.89
59	Q9D9M5	Pyridoxal phosphate phosphatase PHOSPHO2	Phospho2	241	27.5449	6.53662	7.88
60	Q8CBH7	E3 ubiquitin-protein ligase MARCH11	March11	400	44.1952	7.56201	7.75
61	Q5SW75	Protein phosphatase Slingshot homolog 2	Ssh2	1423	158.13	5.66846	7.66
62	Q9CZD5	Translation initiation factor IF-3, mitochondrial	Mtif3	276	31.7193	9.42236	7.61
63	Q5GFD5	Heparan sulfate glucosamine 3-O-sulfotransferase 6	Hs3st6	342	37.3918	10.5503	7.6
64	Q9DAW9	Calponin-3	Cnn3	330	36.4058	5.71924	7.58
65	Q9WV84	Nucleoside diphosphate kinase, mitochondrial	Nme4	186	20.5355	9.02686	7.53
66	Q8JZX4	Splicing factor 45	Rbm17	405	45.276	5.8208	7.41
67	Q923A2	Protein Spindly	Spdl1	608	70.1929	5.99854	7.4
68	Q8JZU0	Nucleoside diphosphate-linked moiety X motif 13	Nudt13	352	39.112	8.01611	7.39
69	P35584	Hepatocyte nuclear factor 3-gamma	Foxa3	353	37.5774	7.47412	7.37
70	Q63934	POU domain, class 4, transcription factor 2	Pou4f2	411	43.1454	9.24658	7.3
71	P07758	Alpha-1-antitrypsin 1-1	Serpina1a	413	45.9735	5.71924	7.26
72	Q6NXK5	RNA/RNP complex-1-interacting phosphatase	Dusp11	321	37.8272	9.56885	7.17
73	Q8R2C8	MCG140226	Vmn1r18	299	34.2362	9.5835	7.02
74	Q9QZH6	Evolutionarily conserved signaling intermediate in Toll pathway, mitochondrial	Ecsit	435	49.7674	6.59521	6.9
75	Q91XD4	Formimidoyltransferase-cyclodeaminase	Ftcd	541	58.9015	6.11279	6.84
76	Q9QUP5	Hyaluronan and proteoglycan link protein 1	Hapln1	356	40.4522	7.79639	6.74
77	Q8VFT2	MCG49761	Olfr365	312	35.3273	9.31982	6.73
78	Q5U467	F-box and WD-40 domain protein 12	Fbxw20	468	53.9384	7.95752	6.62
79	Q6ZQ03	Formin-binding protein 4	Fnbp4	1031	111.177	4.729	6.5
80	Q8C6D4	BEN domain-containing protein 5	Bend5	421	48.1967	6.07471	6.41
81	Q8BVN4	mTERF domain-containing protein 2	Mterfd2	346	40.2237	6.66846	6.36
82	Q8K2D6	Deoxycytidylate deaminase	Dctd	178	20.0459	7.91357	6.18
83	Q07832	Serine/threonine-protein kinase PLK1	Plk1	603	68.2576	8.71924	6.14
84	Q8R1N0	Zinc finger protein 830	Znf830	363	40.6336	5.40186	6.06
85	Q9JKL4	NADH dehydrogenase [ubiquinone] 1 alpha subcomplex assembly factor 3	Ndufaf3	185	20.7205	8.04541	5.95
86	P01582	Interleukin-1 alpha	Il1a	270	31.0033	5.30029	5.93
87	Q8K330	Protein phosphatase Slingshot homolog 3	Ssh3	649	72.1825	5.56689	5.86
88	E9Q9W4	Protein Slc27a6	Slc27a6	619	70.1469	7.72314	5.82
89	P52019	Squalene monooxygenase	Sqle	572	63.7296	8.47021	5.77
90	Q91WG3	Probable tRNA pseudouridine synthase 2	Trub2	331	36.7844	8.71924	5.74
91	Q9R111	Guanine deaminase	Gda	454	50.9807	5.52881	5.73
92	Q9D0D3	Poly(A) RNA polymerase, mitochondrial	Mtpap	585	65.1886	8.88037	5.64
93	Q9CQU3	Protein RER1	Rer1	196	22.9729	9.51025	5.61
94	Q8C0X7	Protein Slco6c1	Slco6c1	706	78.9337	8.29443	5.52
95	Q60765	Cyclic AMP-dependent transcription factor ATF-3	Atf3	181	20.7087	8.55811	5.52
96	Q9D7Z3	Nucleolar protein 7	Nol7	254	28.9523	9.61279	5.51
97	Q9D1M7	Peptidyl-prolyl cis-trans isomerase FKBP11	Fkbp11	201	22.1232	9.36377	5.47
98	Q9JMF7	Dolichyldiphosphatase 1	Dolpp1	238	27.0813	9.5835	5.46
99	Q8CE93	Protein FAM26D	Fam26d	315	35.4057	6.50732	5.4
100	Q3TYS2	Uncharacterized protein C17orf62 homolog	Cq062	187	20.9079	8.5874	5.35
101	Q9R002	Interferon-activable protein 202	Ifi202	445	50.4345	8.48486	5.17
102	Q8K0D7	Tail-anchored protein insertion receptor WRB	Wrb	174	19.8537	9.78857	5.17
103	Q9D081	UDP-N-acetylglucosamine transferase subunit ALG14 homolog	Alg14	217	24.4132	9.48096	5.07
104	P51175	Protoporphyrinogen oxidase	Ppox	477	50.8389	8.83643	5.03
105	Q8BIX9	Adenosine monophosphate-protein transferase FICD	Ficd	458	51.7211	7.94287	5.02
106	P03911	NADH-ubiquinone oxidoreductase chain 4	Mtnd4	459	51.8466	9.37842	5.01
107	Q9CQL5	39S ribosomal protein L18, mitochondrial	Mrpl18	180	20.6636	9.27588	5
108	Q63ZV0	Insulinoma-associated protein 1	Insm1	521	54.0155	9.01221	4.99
109	Q6NZF1	Zinc finger CCCH domain-containing protein 11A	Zc3h11a	792	86.4384	8.1333	4.92
110	Q8BPX9	Solute carrier family 15 member 3	Slc15a3	578	64.0094	8.80713	4.84
111	Q8CFG9	Complement C1r-B subcomponent	C1rb	706	79.8846	5.80811	4.82
112	E9PY43	Protein Erich1	Erich1	332	37.3269	5.45264	4.82
113	Q80WW9	DDRGK domain-containing protein 1	Ddrgk1	315	35.9557	5.35107	4.76
114	P03940	Steroid 21-hydroxylase	Cyp21	487	55.2925	8.57275	4.72
115	Q8C3X8	Lipase maturation factor 2	Lmf2	702	79.9468	9.99365	4.7
116	F6SEU4	Ras GTPase-activating protein SynGAP	Syngap1	1340	148.145	8.98291	4.4
117	Q99N17	Cytochrome P450 CYP4F16	Cyp4f16	524	60.1911	7.12256	4.39
118	Q9Z1M8	Protein Red	Ik	557	65.5758	6.63916	4.31
119	Q8BLY3	Leucine-rich repeat and fibronectin type-III domain-containing protein 3	Lrfn3	626	66.0142	7.07861	4.31
120	Q7TSA6	Uncharacterized protein C19orf55 homolog	Cs055	634	67.222	8.39697	4.26
121	Q8K3J1	NADH dehydrogenase [ubiquinone] iron-sulfur protein 8, mitochondrial	Ndufs8	212	24.0228	6.21436	4.25
122	P97333	Neuropilin-1	Nrp1	923	102.935	5.89697	4.23
123	Q7M725	Taste receptor type 2 member 107	Tas2r107	308	35.4031	9.67139	4.22
124	Q9Z1R4	Uncharacterized protein C6orf47 homolog	D17h6s53e	293	31.9948	6.88818	4.1
125	Q6H1V1	Bestrophin-3	Best3	669	76.3825	7.18115	4.04
126	P53702	Cytochrome c-type heme lyase	Hccs	272	30.9579	7.12256	4.04
127	Q8VI33	Transcription initiation factor TFIID subunit 9	Taf9	264	28.9606	7.91357	3.79
128	P24823	Alkaline phosphatase, placental-like	Alppl2	529	57.1653	6.80029	3.78
129	E9Q7E2	Protein Arid2	Arid2	1828	195.866	7.47412	3.77
130	Q80VE5	Protein Tbc1d22b	Tbc1d22b	505	59.0912	7.43018	3.76
131	Q91YJ5	Translation initiation factor IF-2, mitochondrial	Mtif2	727	81.2377	7.23975	3.71
132	Q7TS72	Inositol-trisphosphate 3-kinase C	Itpkc	678	74.4462	5.36377	3.69
133	Q9JI74	Kelch-like protein 1	Klhl1	751	82.8389	6.41748	3.6
134	Q9JJF3	Bifunctional lysine-specific demethylase and histidyl-hydroxylase NO66	No66	603	67.5149	8.66064	3.48
135	Q9DAX9	Amyloid protein-binding protein 2	Appbp2	585	66.8128	6.90283	3.42
136	Q8BIF9	Zinc finger protein 787	Znf787	381	40.4517	8.23584	3.41
137	O70410	Vomeronasal type-2 receptor 1	Vmn2r1	912	102.282	6.91748	3.4
138	Q91XL2	Ligand of Numb protein X 2	Lnx2	687	75.0819	6.46826	3.35
139	Q64282	Interferon-induced protein with tetratricopeptide repeats 1	Ifit1	463	53.7034	7.51807	3.24
140	Q8R205	Zinc finger CCCH domain-containing protein 10	Zc3h10	435	46.0918	7.62061	3.22
141	Q60759	Glutaryl-CoA dehydrogenase, mitochondrial	Gcdh	438	48.5749	8.73389	3.2
142	Q8K0E1	BTB/POZ domain-containing protein KCTD15	Kctd15	283	31.8661	7.40088	3.18
143	D3Z5V4	Protein Fam124a	Fam124a	536	59.2434	6.59521	3.17
144	Q99JN2	Kelch-like protein 22	Klhl22	634	71.6412	5.70654	3.15
145	Q9QYM5	Rho-related GTP-binding protein RhoN	Rnd2	227	25.3827	8.35303	3.08
146	P02463	Collagen alpha-1(IV) chain	Col4a1	1669	160.579	8.23584	3
147	O70579	Peroxisomal membrane protein PMP34	Slc25a17	307	34.3908	10.1108	2.93
148	Q8C263	Spindle and kinetochore-associated protein 3	Ska3	411	45.3415	5.26221	2.92
149	Q00558	Factor VIII intron 22 protein	F8a1	380	40.4641	6.88818	2.89
150	O08966	Solute carrier family 22 member 1	Slc22a1	556	61.4807	6.66846	2.88
151	P08505	Interleukin-6	Il6	211	24.3685	7.41553	2.84
152	Q640N1	Adipocyte enhancer-binding protein 1	Aebp1	1128	128.284	5.08447	2.84
153	O35098	Dihydropyrimidinase-related protein 4	Dpysl4	572	61.9225	6.97607	2.8
154	Q9CPV1	Spindle and kinetochore-associated protein 1	Ska1	254	29.4262	6.85889	2.76
155	Q8BVW3	Tripartite motif-containing protein 14	Trim14	440	49.6091	7.92822	2.73
156	Q766D5	N-acetyl-beta-glucosaminyl-glycoprotein 4-beta-N-acetylgalactosaminyltransferase 1	B4galnt4	1034	117.3	6.60986	2.71
157	Q8C0W1	Ankyrin repeat and MYND domain-containing protein 1	Ankmy1	906	101.933	6.59521	2.65
158	Q9Z1S8	GRB2-associated-binding protein 2	Gab2	665	73.1628	8.30908	2.56
159	Q9D6J3	Coiled-coil domain-containing protein 94	Ccdc94	314	35.966	6.07471	2.55
160	Q91YN0	Uncharacterized protein C12orf4 homolog	D6Wsu163e	552	63.6039	6.17627	2.54
161	Q9CZU4	GTPase Era, mitochondrial	Eral1	437	48.1566	8.77783	2.52
162	Q3UXZ6	Protein FAM81A	Fam81a	364	41.6838	8.74854	2.47
163	Q61220	Protein kinase C-binding protein NELL2	Nell2	816	91.1024	5.73193	2.45
164	E9Q166	Protein Atad2b	Atad2b	1460	164.621	6.96143	2.33
165	O70137	Homeobox protein aristaless-like 3	Alx3	343	36.8273	8.41162	2.33
166	Q56A08	G patch domain and KOW motifs-containing protein	Gpkow	488	53.7983	8.07471	2.25
167	Q8C145	Zinc transporter ZIP6	Slc39a6	765	86.3258	6.84424	2.22
168	Q922L6	Negative elongation factor D	Nelfcd	591	66.2334	5.16064	2.2
169	Q91Z40	Gbp6 protein	Gbp7	638	72.6752	6.32861	2.19
170	Q8CFD4	Sorting nexin-8	Snx8	459	52.0259	8.03076	2.18
171	Q9Z1N2	Origin recognition complex subunit 1	Orc1	840	95.0434	9.1001	2.14
172	G5E8B9	60S ribosomal protein L24	Rpl24	1050	118.491	8.25049	2.1
173	Q61625	Glutamate receptor ionotropic, delta-2	Grid2	1007	113.01	6.1001	2.09
174	Q8R1Q3	Angiopoietin-related protein 7	Angptl7	337	38.9891	7.85498	2.08
175	Q8BJK1	BTB/POZ domain-containing protein KCTD7	Kctd7	289	33.0585	6.07471	2.08
176	Q5SGK3	Aldehyde oxidase 3	Aox3l1	1345	147.818	6.85889	2.08
177	Q9D3V5	Fibrous sheath-interacting protein 1	Fsip1	435	48.9382	4.95752	2.07
178	Q9Z0G7	Zinc finger and BTB domain-containing protein 22	Zbtb22	638	65.987	6.21436	2.04
179	Q06770	Corticosteroid-binding globulin	Serpina6	397	44.7402	5.23682	2.02
180	Q9QYC7	Vitamin K-dependent gamma-carboxylase	Ggcx	757	87.1388	8.01611	1.98
181	P70206	Plexin-A1	Plxna1	1894	210.965	6.90283	1.9
182	Q6PJN8	DALR anticodon-binding domain-containing protein 3	Dalrd3	538	58.6955	8.14795	1.86
183	Q8VHR5	Transcriptional repressor p66-beta	Gatad2b	594	65.37	9.70068	1.85
184	Q8CDV0	Coiled-coil domain-containing protein 178	Ccdc178	866	102.976	7.13721	1.85
185	Q5RJH2	Multiple C2 and transmembrane domain-containing protein 2	Mctp2	878	100.115	7.09326	1.82
186	O35084	25-hydroxyvitamin D-1 alpha hydroxylase, mitochondrial	Cyp27b1	507	56.1892	8.27979	1.78
187	Q8C2S7	Amphoterin-induced protein 3	Amigo3	508	55.5894	7.38623	1.77
188	A5H0M4	GSARP1	Poteg	473	53.3698	6.80029	1.69
189	Q64299	Protein NOV homolog	Nov	354	38.9014	7.63525	1.69
190	A2A4E2	Protein C86695	C86695	429	47.2149	9.80322	1.63
191	Q9JLB2	MAGUK p55 subfamily member 5	Mpp5	675	77.1816	6.0874	1.63
192	Q02257	Junction plakoglobin	Jup	745	81.7488	6.13818	1.61
193	Q2MHN3	Protein Zfhx2	Zfhx2	2562	273.313	6.07471	1.56
194	E9PXF0	Protein Pcdh17	Pcdh17	1157	126.069	5.21143	1.56
195	Q9Z0I5	MCG141260	Slfn3	517	58.4232	7.92822	1.55
196	Q8BLA8	Transient receptor potential cation channel subfamily A member 1	Trpa1	1125	128.383	7.31299	1.51
197	Q8K370	Acyl-CoA dehydrogenase family member 10	Acad10	1069	118.903	8.23584	1.5
198	Q6ZPS6	Ankyrin repeat and IBR domain-containing protein 1	Ankib1	1085	121.798	5.16064	1.47
199	Q8C5V8	Protein 4932418E24Rik	4932418E24Rik	958	104.891	9.80322	1.46
200	Q3U3E2	Protein FAM117B	Fam117b	584	61.3078	9.94971	1.37
201	Q8CHC8	ADNP homeobox protein 2	Adnp2	1165	126.687	8.99756	1.37
202	Q61102	ATP-binding cassette sub-family B member 7	Abcb7	752	82.529	9.31982	1.33
203	Q61115	Protein patched homolog 1	Ptch1	1434	159.172	6.771	1.32
204	Q8VHK1	Caskin-2	Caskin2	1201	126.701	7.38623	1.25
205	Q64700	Retinoblastoma-like protein 2	CSKI2	1135	127.405	7.63525	1.23
206	P55284	Cadherin-5	Cdh5	784	87.8483	5.30029	1.15
207	E9Q309	Protein Cep350	Cep350	3095	346.244	6.354	1.13
208	Q80VL1	Tudor and KH domain-containing protein	Tdrkh	560	62.0953	4.94482	1.07
209	Q5SV80	Unconventional myosin-XIX	Myo19	963	108.006	7.89893	1.04
210	A6H584	Collagen alpha-5(VI) chain	Col6a5	2640	289.435	6.55127	1.02
211	P52792	Glucokinase	Gck	465	52.0546	5.2876	6.88
212	P54830-2	Isoform STEP46 of Tyrosine-protein phosphatase non-receptor type 5	Ptpn5	369	42.3139	5.07178	9.76
213	Q61315-4	Isoform 4 of Adenomatous polyposis coli protein	Apc	2710	296.287	7.60596	1.92
214	Q8R5M8-7	Isoform 7 of Cell adhesion molecule 1	Cadm1	289	31.9018	4.95752	3.11
215	Q6PFX9-2	Isoform 2 of Tankyrase-1	Tnks	976	106.584	7.13721	3.89
216	D6RIK9	Protein fantom	Rpgrip1l	211	23.9876	9.70068	7.58
217	Q9D4H1	Exocyst complex component 2	Exoc2	924	103.894	7.18115	12.12

## Sheet: CA-upregulated proteins
No.	Accession	Description	Gene name	# AAs	MW [kDa]	calc. pI	ΣCoverage
1	Q8BQ47	Protein canopy homolog 4	Cnpy4	245	28.0759	4.76709	36.73
2	Q9D7H3	RNA 3'-terminal phosphate cyclase	RtcA	366	39.2293	7.89893	31.42
3	Q3TIX9	U4/U6.U5 tri-snRNP-associated protein 2	Usp39	564	65.1056	8.89502	27.84
4	Q9DBR0	A-kinase anchor protein 8	Akap8	687	76.2465	5.13525	26.06
5	Q8VE10	N-alpha-acetyltransferase 40	Naa40	237	27.2111	7.35693	12.24
6	Q8R480	Nuclear pore complex protein Nup85	Nup85	656	74.7277	5.56689	8.84
7	D3YXK2	Scaffold attachment factor B1	Safb	937	105.04	5.35107	5.98
8	Q68FD7	Folliculin-interacting protein 1	Fnip1	1165	130.043	5.5542	4.55
9	Q58NB6	Dehydrogenase/reductase SDR family member 9	Dhrs9	319	35.2198	9.18799	3.76
